# Supplementary material for: Palmitoyltransferase ZDHHC6 promotes colon tumorigenesis by targeting PPARγ-driven lipid biosynthesis via regulating lipidome metabolic reprogramming
Source: J Exp Clin Cancer Res. 2024 Aug 16;43:227. doi: 10.1186/s13046-024-03154-0 (PMC11328492; doi:10.1186/s13046-024-03154-0)
Supplement: Supplementary file 11 — Supplementary Material 11 [file 13046_2024_3154_MOESM11_ESM.xlsx]

## Sheet: Sheet1
Supplementary table 1. Characteristics information of patients used in this study.
Items	CA50 (%)	CA125 (%)	CA724 (%)	CA199 (%)	CA242 (%)	CEA (%)	HCG (%)	CK-BB (%)	Relative ZDHHC6 levels
Adjacent	13.9228	8.36954	6.07086	6.60132	5.03506	3.43944	5.66766	6.95174	0.589404
Adjacent	10.1337	5.12781	6.71921	9.07683	3.0494	3.97131	6.68607	6.90746	1.29669
Adjacent	13.3059	9.66623	6.66027	8.25166	5.46056	3.36853	4.42786	6.55323	1.23775
Adjacent	9.95743	5.8351	9.43047	7.83907	5.56693	4.07769	4.64925	6.55323	1.00199
Adjacent	12.2485	7.95695	5.36358	5.89404	4.60956	5.31873	4.11791	6.81891	1.47351
Adjacent	8.10693	5.5404	9.13576	9.31259	3.12032	4.00677	7.21741	5.88905	1.23775
Adjacent	11.1911	5.12781	7.13179	5.48146	3.93586	4.82231	6.64179	6.50896	0.943047
Adjacent	12.1604	6.36556	8.13377	8.13377	3.9004	5.21235	4.73781	5.40199	0.589404
Adjacent	13.9228	7.36755	6.30662	5.8351	3.82948	4.89323	6.24328	5.44627	0.884106
Adjacent	12.6891	7.89801	8.48742	7.36755	5.70877	5.92151	5.09204	5.5791	0.825165
Adjacent	8.45941	5.71722	8.19272	5.30464	3.82948	5.03506	3.85224	7.26169	1.70927
Adjacent	8.98812	5.65828	9.54835	5.12781	4.14861	4.21952	5.5791	4.82637	0.648345
Adjacent	9.60495	7.60331	6.01192	6.83709	4.50319	3.33307	7.0403	3.98507	1.65033
Adjacent	10.5743	7.89801	8.54636	5.8351	3.72311	4.9996	6.55323	4.07363	1.11987
Adjacent	14.0109	9.31259	6.89603	9.54835	5.56693	4.89323	4.29503	6.15473	0.707285
Adjacent	11.7198	8.54636	8.54636	5.8351	5.07052	5.67331	4.25075	6.24328	1.35563
Adjacent	14.1871	5.36358	6.89603	5.42252	3.15578	4.25498	7.08458	4.5607	1.65033
Adjacent	14.6277	6.4245	7.54437	5.89404	4.78685	3.72311	6.73035	4.47214	0.648345
Adjacent	10.398	7.66225	9.4894	9.01788	4.96414	5.81514	5.53483	4.9592	1.59139
Adjacent	7.75446	9.60728	8.66424	8.48742	5.35418	5.17689	4.51642	7.35025	0.943047
Adjacent	9.16436	7.89801	8.48742	8.95894	4.50319	3.43944	7.30597	6.02189	0.648345
Adjacent	12.0723	7.78013	6.36556	5.59934	3.72311	4.89323	5.04776	6.95174	0.825165
Adjacent	13.1297	8.25166	9.43047	7.30861	4.82231	3.4749	4.47214	4.60497	1.76821
Adjacent	14.1871	7.42649	8.07483	7.19073	5.77968	5.56693	6.50896	7.12886	0.884106
Adjacent	11.5436	9.13576	6.24768	6.77815	4.82231	4.53865	5.31343	6.199	0.766225
Adjacent	10.0455	9.78411	7.19073	7.42649	4.64502	4.36135	6.81891	5.40199	1.17881
Adjacent	7.93069	7.78013	5.59934	9.01788	4.00677	5.24781	3.9408	6.11045	1.00199
Adjacent	9.60495	6.18874	8.07483	5.2457	5.10598	5.38964	5.66766	3.85224	0.825165
Adjacent	13.2178	8.01589	9.78411	8.48742	4.39681	5.70877	5.04776	5.75622	1.70927
Adjacent	10.4861	8.54636	7.89801	6.24768	3.12032	3.0494	5.8005	4.69353	1.17881
Adjacent	14.6277	9.43047	5.77616	8.78212	3.9004	3.97131	6.90746	7.0403	1.53245
Adjacent	9.16436	8.01589	5.65828	5.59934	3.22669	5.67331	5.40199	5.35771	1.23775
Adjacent	12.4248	5.95298	6.71921	5.5404	4.50319	3.51036	3.85224	7.12886	1.17881
Adjacent	13.4822	9.13576	8.9	7.30861	3.58127	5.60239	6.4204	5.93333	0.648345
Adjacent	10.8386	5.18676	8.66424	7.36755	4.60956	5.49602	4.51642	6.90746	1.17881
Adjacent	14.6277	6.83709	5.48146	8.07483	4.96414	4.60956	4.51642	7.30597	0.825165
Adjacent	11.103	6.01192	7.42649	8.07483	3.08486	4.89323	7.30597	5.1806	1.47351
Adjacent	12.7772	7.19073	9.78411	8.3106	3.51036	4.00677	7.08458	6.50896	0.648345
Adjacent	12.4248	9.66623	7.07285	5.77616	5.4251	5.4251	6.06617	5.13632	1.11987
Tumor	65.296	52.4307	51.2851	54.2812	58.6871	44.5881	67.8515	42.0327	3.89835
Tumor	67.7634	67.4109	60.7139	40.8871	66.7059	39.7416	45.205	53.4	1.61818
Tumor	67.1465	58.3346	53.0475	61.0663	43.8832	50.8446	65.5604	39.3891	3.82479
Tumor	56.1317	64.1505	63.005	41.2396	42.6495	47.7604	47.7604	45.205	3.30992
Tumor	45.205	51.0208	43.8832	50.7564	64.6792	41.5921	55.8673	58.1584	3.30992
Tumor	58.4228	47.4079	42.4733	41.3277	64.8554	55.3386	58.5109	67.7634	3.45703
Tumor	63.5337	47.9366	45.205	49.699	58.0703	39.6535	53.5762	43.7069	4.41322
Tumor	63.4455	62.8287	61.3307	40.0941	65.3842	40.5346	55.9554	42.1208	1.02975
Tumor	66.2654	41.504	66.5297	58.4228	58.1584	62.1238	60.7139	63.8861	2.13306
Tumor	39.8297	39.6535	66.001	62.4762	44.4119	53.7525	57.8941	59.8327	2.57438
Tumor	53.1356	58.5109	55.0743	49.7871	62.5644	61.6832	46.2624	58.599	5.51653
Tumor	40.0059	66.5297	61.1545	64.9436	62.0356	59.2158	61.9475	57.6297	5.14876
Tumor	53.5762	60.4495	40.799	44.5881	41.9446	51.9901	66.001	55.8673	4.56033
Tumor	65.4723	40.0941	45.2931	60.097	46.7911	57.2772	51.2851	62.2119	0.809091
Tumor	63.1812	58.9515	41.504	57.9822	59.9208	65.0317	52.6069	40.8871	3.45703
Tumor	63.8861	47.0554	49.8752	41.1515	62.8287	41.7683	66.001	44.2356	1.76529
Tumor	52.6069	42.1208	45.9099	43.3545	66.5297	44.6762	61.2426	63.7099	5.07521
Tumor	66.1772	54.3693	47.9366	42.0327	57.9822	43.6188	51.197	45.0287	5.8843
Tumor	62.4762	46.6149	62.3	62.4762	49.0822	50.9327	54.6337	46.6149	4.04545
Tumor	42.297	39.4772	44.4119	47.8485	41.0634	62.4762	57.1891	60.1851	2.20661
Tumor	62.5644	61.5069	57.2772	59.6564	51.8139	62.3881	43.795	51.5495	5.59008
Tumor	46.5267	54.898	63.9743	56.6604	63.1812	50.5802	54.8099	39.7416	1.76529
Tumor	42.3851	62.3	60.4495	56.6604	62.5644	65.8248	60.6257	47.2317	1.61818
Tumor	55.1624	59.0396	67.8515	64.5911	50.7564	56.1317	62.6525	64.7673	5.81074
Tumor	63.6218	54.5455	45.2931	53.9287	52.8713	59.0396	55.9554	59.0396	1.76529
Tumor	61.5069	63.3574	62.6525	39.5654	49.4346	49.0822	41.0634	51.0208	5.73719
Tumor	46.8792	57.9822	67.5871	62.3	47.6723	46.4386	47.6723	55.4267	4.9281
Tumor	52.4307	54.2812	40.3584	65.4723	53.5762	56.8366	42.8257	52.3426	1.17686
Tumor	51.902	56.4842	44.3238	56.4842	44.5881	47.5842	62.1238	41.9446	4.04545
Tumor	67.4109	65.8248	57.3654	52.695	67.1465	41.1515	66.001	43.2663	2.86859
Tumor	65.7366	66.001	53.4	66.2654	49.5228	56.396	39.301	49.2584	4.63388
Tumor	66.5297	49.3465	52.6069	63.5337	42.7376	49.2584	42.9139	63.1812	3.38347
Tumor	46.5267	58.9515	43.9713	47.9366	45.0287	49.3465	67.3228	56.1317	0.735537
Tumor	60.9782	47.6723	50.3158	56.9248	49.1703	50.9327	59.5683	62.7406	3.60413
Tumor	56.3079	54.2812	62.7406	67.1465	55.4267	57.3654	66.6178	57.3654	4.70744
Tumor	51.8139	54.105	64.3267	45.5574	56.2198	58.5109	54.4574	43.795	3.38347
Tumor	53.2238	46.0861	54.7218	53.2238	60.097	53.6644	42.2089	53.5762	4.11901
Tumor	45.9099	63.6218	41.2396	63.5337	39.301	54.105	44.9406	41.2396	5.14876
Tumor	55.2505	41.1515	49.0822	64.4149	46.8792	41.3277	53.7525	60.2733	4.63388
Tumor	47.5842	63.9743	60.802	41.9446	40.5346	46.2624	41.1515	67.2346	1.02975
Tumor	42.4733	67.4109	64.4149	61.5069	46.4386	42.8257	46.2624	60.097	5.22231
Tumor	50.7564	55.1624	58.9515	61.3307	57.0129	60.2733	59.0396	56.8366	5.36942
Tumor	46.0861	49.699	61.1545	46.3505	59.8327	48.7297	50.9327	43.002	5.66364
Tumor	56.396	42.7376	66.6178	45.7337	55.603	61.7713	42.0327	42.0327	3.89835
Tumor	50.9327	49.4346	39.5654	58.5109	53.8406	63.6218	64.503	55.5149	2.50083
Tumor	57.8941	66.1772	39.7416	47.3198	56.9248	62.3	42.9139	50.404	4.26612
Tumor	63.9743	42.7376	39.4772	47.7604	62.3	65.6485	55.9554	51.1089	1.61818
Tumor	39.5654	48.7297	57.8059	58.9515	66.5297	59.7446	67.0584	42.0327	2.57438
Tumor	46.1743	46.8792	48.5535	52.9594	57.8059	49.3465	44.4119	43.8832	4.70744
Tumor	59.2158	57.3654	56.5723	56.4842	56.0436	66.4416	41.8564	64.0624	1.69174
Tumor	59.8327	60.9782	65.3842	61.7713	46.3505	61.6832	62.5644	65.2079	2.64793
Tumor	57.8941	45.205	42.8257	54.8099	60.5376	65.6485	63.1812	49.699	4.26612
Tumor	57.1891	60.097	52.0782	48.9941	64.6792	62.8287	48.8178	47.1436	4.19256
Tumor	45.7337	64.503	43.795	42.8257	55.8673	39.5654	42.5614	47.8485	2.57438
Tumor	56.0436	57.7178	46.6149	47.8485	52.8713	66.1772	59.5683	39.7416	0.956198
Tumor	63.3574	44.9406	52.2545	66.001	40.0059	61.9475	61.4188	44.9406	2.0595
Tumor	39.5654	56.5723	54.6337	59.5683	56.6604	44.0594	54.9861	67.6752	4.9281
Tumor	43.3545	57.0129	65.8248	41.8564	51.1089	67.0584	51.5495	63.8861	5.66364
Tumor	54.2812	41.3277	66.6178	52.7832	50.6683	63.2693	54.7218	65.2079	2.57438
Tumor	46.1743	57.7178	45.6455	62.4762	62.4762	51.7257	66.9703	65.7366	1.39752
Tumor	54.7218	49.2584	66.2654	44.5881	55.4267	55.6911	52.4307	57.8941	0.956198
Tumor	39.3891	45.4693	50.6683	40.4465	61.8594	40.8871	51.6376	63.5337	3.89835
Tumor	62.3881	63.0931	60.1851	67.6752	61.1545	65.4723	43.9713	55.0743	3.53058
Tumor	47.5842	50.6683	50.0515	42.7376	54.8099	42.1208	64.3267	53.0475	4.48678
Tumor	55.4267	56.0436	44.0594	44.7644	42.3851	48.9941	58.599	44.1475	5.29587
Tumor	42.8257	60.1851	52.0782	51.5495	42.0327	60.097	67.1465	67.499	1.76529
Tumor	43.2663	57.2772	51.5495	54.4574	46.8792	65.8248	63.2693	49.0822	4.33967
Tumor	52.2545	56.2198	59.8327	43.795	39.8297	65.296	57.6297	40.1822	1.17686
Tumor	66.7941	62.1238	50.2277	42.3851	63.6218	66.5297	62.6525	46.4386	0.809091
Tumor	53.8406	50.9327	46.703	52.1663	47.3198	53.1356	46.5267	46.0861	2.86859
Tumor	42.1208	67.499	48.5535	59.4802	43.5307	41.7683	56.6604	62.4762	3.60413
Tumor	48.0248	50.1396	67.5871	46.5267	40.0941	43.9713	54.7218	52.6069	2.86859
Tumor	62.3881	65.9129	64.4149	63.5337	63.3574	59.9208	53.7525	40.6228	4.9281
