# Supplementary material for: Palmitoyltransferase ZDHHC6 promotes colon tumorigenesis by targeting PPARγ-driven lipid biosynthesis via regulating lipidome metabolic reprogramming
Source: J Exp Clin Cancer Res. 2024 Aug 16;43:227. doi: 10.1186/s13046-024-03154-0 (PMC11328492; doi:10.1186/s13046-024-03154-0)
Supplement: Supplementary file 12 — Supplementary Material 12 [file 13046_2024_3154_MOESM12_ESM.xlsx]

## Sheet: Sheet1
Supplementary table 2. The characteristics of patients used in this study.
Items	ProCT (ng/ml)	CRP (mg/L)	ESR (mm/h)	Plasma albumin (g/L)	Relative ZDHHC6 protein contents
HC	0.0500986	3.09703	1.18416	39.0772	0.728477
HC	0.0728714	7.5604	12.4792	50.2812	1.12583
HC	0.0592075	1.09307	1.82178	49.1881	0.860927
HC	0.0592075	4.00792	8.28911	40.7168	0.662252
HC	0.0500986	4.64554	3.55248	47.002	1.3245
HC	0.0500986	2.55049	2.36832	50.3723	1.12583
HC	0.0455446	5.55644	10.4752	38.4396	1.0596
HC	0.0455446	3.00594	5.8297	37.5287	0.662252
HC	0.0683164	7.10495	12.297	45.7267	0.860927
HC	0.284915	14.7564	13.2079	35.3554	0.794702
HC	0.257342	35.6158	40.2614	33.6826	1.12583
HC	0.183816	2.09505	6.37624	40.3736	0.860927
HC	0.257342	54.0158	38.6218	36.4959	1.12583
HC	0.34925	15.9406	43.3584	41.8182	0.860927
HC	0.183816	27.4178	34.9782	32.0859	1.25828
HC	0.248152	7.46931	28.1465	33.4545	0.860927
HC	0.367632	15.0297	37.8931	41.5901	1.45695
HC	0.11948	12.4792	51.7386	34.595	0.927152
HC	0.11948	39.5327	52.103	37.0281	1.39073
HC	0.266533	35.9802	2.73267	32.9983	0.728477
HC	0.193007	34.4317	11.6594	33.3785	1.12583
HC	0.257342	25.596	41.3545	40.6777	1.3245
HC	0.202198	18.1267	32.701	33.2264	1.3245
HC	0.294106	25.8693	9.38218	37.7884	1.5894
HC	0.220579	40.1703	48.8238	30.6413	1.45695
HC	0.193007	21.5881	17.8535	33.3785	0.993377
HC	0.091908	28.8752	27.7822	33.6066	0.927152
HC	0.248152	39.8059	31.5168	35.6595	0.927152
HC	0.248152	53.7426	36.8	41.1339	1.12583
HC	0.11029	44.0871	42.0832	38.2446	1.65563
UC	0.238961	5.28317	34.5228	38.3967	2.39437
UC	0.174625	38.8951	10.7485	32.5421	3.09859
UC	0.248152	48.3683	17.6713	38.8529	4.22535
UC	0.321678	50.9188	51.5564	38.7008	2.67606
UC	0.11029	34.7049	38.2574	45.3917	1.83099
UC	0.330869	43.5406	18.1267	43.3388	2.25352
UC	0.220579	18.6733	9.38218	36.3438	2.11268
UC	0.248152	30.6059	43.4495	34.7471	2.53521
UC	0.266533	30.6059	7.83366	36.4198	2.25352
UC	0.183816	47.1842	36.3446	32.8463	3.09859
UC	0.101099	38.5307	24.8673	38.3207	3.38028
UC	0.137862	25.9604	53.2871	41.5901	3.94366
UC	0.137862	39.3505	19.6752	44.0231	1.40845
UC	0.248152	50.8277	32.2455	42.3504	3.94366
UC	0.34006	46.5465	1.27525	38.7008	2.53521
UC	0.303296	25.596	30.3327	43.719	4.22535
UC	0.275724	4.37228	51.2832	35.7355	1.69014
UC	0.11948	33.5208	13.5723	40.5256	2.67606
UC	0.128671	7.5604	15.6673	38.2446	1.97183
UC	0.220579	8.92673	50.099	35.6595	1.97183
UC	0.165434	33.5208	37.0733	37.0281	2.67606
UC	0.367632	9.47327	2.82376	34.3669	3.94366
UC	0.367632	18.1267	48.2772	31.0215	3.38028
UC	0.220579	26.1426	10.0198	44.6314	2.8169
UC	0.101099	7.19604	72.9624	25.4676	3.52113
UC	0.294106	62.4871	76.697	28.6358	4.08451
UC	0.34925	60.8475	67.6792	27.1735	4.50704
UC	0.137862	16.8515	25.2317	30.2808	2.53521
UC	0.248152	59.299	24.2297	24.6755	3.94366
UC	0.193007	8.56238	64.4911	33.0225	3.23944
UC	0.091908	37.5287	12.4792	25.894	1.83099
UC	0.321678	42.8119	68.2257	25.4676	4.3662
UC	0.34925	63.4891	16.6693	35.155	2.67606
UC	0.220579	37.2554	13.3901	33.3272	4.92958
UC	0.091908	13.299	9.01782	36.1907	2.8169
UC	0.11029	68.4079	17.1248	35.5205	4.92958
UC	0.156244	18.0356	69.501	28.5139	2.95775
UC	0.257342	5.46535	63.4891	25.8331	2.39437
UC	0.321678	2.36832	56.8396	32.2305	4.78873
UC	0.22977	31.699	17.1248	36.3735	2.8169
UC	0.091908	12.0238	9.47327	29.0013	1.97183
UC	0.257342	52.7406	43.8139	27.4781	1.97183
UC	0.294106	23.2277	81.4337	36.2517	3.66197
UC	0.101099	60.4832	78.8832	27.2344	3.09859
UC	0.321678	53.5604	42.903	26.1378	3.38028
CD	0.11948	61.9406	35.4337	30.1589	2.8169
CD	0.321678	11.0218	42.1743	25.2238	3.09859
CD	0.220579	20.5861	80.7049	30.8291	4.08451
CD	0.091908	51.4653	8.3802	30.0371	3.66197
CD	0.091908	56.9307	80.9782	24.5536	4.50704
CD	0.34925	49.3703	35.0693	27.8437	3.52113
CD	0.147053	40.9901	44.5426	30.2808	2.39437
CD	0.34925	52.8317	39.3505	28.7576	2.53521
CD	0.266533	59.6634	45.5446	32.4742	2.53521
CD	0.11029	27.4178	55.6554	28.3311	3.94366
CD	0.147053	69.9564	64.3089	27.8437	1.69014
CD	0.220579	81.9802	6.74059	32.596	3.52113
CD	0.11029	77.4257	23.6832	25.894	1.5493
CD	0.257342	46	7.01386	29.3669	2.8169
CD	0.137862	48.0951	66.9505	36.4344	3.23944
CD	0.165434	32.7921	13.2079	34.0583	2.8169
CD	0.294106	36.9822	3.73465	28.6967	3.23944
CD	0.275724	25.0495	33.3386	32.0477	4.50704
CD	0.165434	34.796	42.3564	32.596	1.5493
CRC	4.06	47.23	45.15	18.9	10.3226
CRC	6.44	50.79	45.84	24.36	13.871
CRC	5.74	34.75	49.41	22.98	20.2456
CRC	5.45	53.17	38.81	20.33	19.0565
CRC	4.06	43.47	44.85	22.87	16.7742
CRC	5.84	40.4	52.67	29.72	13.2258
CRC	5.35	36.04	50.59	23.92	12.9032
CRC	4.36	45.74	49.01	26.13	18.3871
CRC	6.44	45.54	41.19	25.14	10.6452
CRC	5.15	43.17	50.04	19.83	11.6129
CRC	5.64	40.1	42.87	24.42	14.1935
CRC	3.17	45.74	40.59	25.3	19.6774
CRC	4.26	46.93	39.7	23.92	9.35484
CRC	5.74	40.79	41.68	26.52	12.5806
CRC	5.74	37.13	45.94	21.1	9.03226
CRC	5.94	35.15	50.89	23.54	12.9032
CRC	4.75	41.88	46.04	24.64	11.9355
CRC	3.96	45.15	33.17	27.24	13.5484
CRC	3.27	39.41	45.15	28.23	20.3226
CRC	5.84	45.05	39.31	22.82	8.3871
CRC	6.44	43.37	33.56	24.64	11.9355
CRC	4.26	33.56	42.18	21.66	10.9677
CRC	5.54	51.98	53.17	25.64	9.03226
CRC	5.54	50.59	32.67	29.56	16.7742
CRC	4.16	52.87	51.09	28.23	14.8387
CRC	4.36	32.67	41.29	22.32	11.2903
CRC	5.84	51.39	51.88	19.78	16.4516
CRC	4.36	46.04	40.44	21.6	19.0323
CRC	4.55	50.41	43.17	29.61	9.67742
CRC	5.54	35.74	46.14	27.62	8.3871
CRC	3.27	32.67	53.17	18.45	9.03226
CRC	4.75	49.31	35.45	29.72	15.8065
CRC	5.25	37.03	52.87	18.29	20.6452
CRC	6.04	48.61	41.58	29.45	13.871
CRC	5.74	40.89	50.89	21.38	14.8387
CRC	3.47	43.66	36.93	29.12	9.35484
CRC	4.26	48.91	36.04	26.74	17.7419
CRC	6.14	37.72	51.49	25.64	18.3871
